# Supplementary material for: Stable Isotope-Assisted Untargeted Metabolomics Identifies ALDH1A1-Driven Erythronate Accumulation in Lung Cancer Cells
Source: Biomedicines. 2023 Oct 19;11(10):2842. doi: 10.3390/biomedicines11102842 (PMC10604529; doi:10.3390/biomedicines11102842)
Supplement: Supplementary file 1 [file biomedicines-11-02842-s001.zip]

Archive with 1 entries (1 files):
- biomedicines-2572483-supplementary.pdf
